# Supplementary material for: Environmental memory boosts group formation of clueless individuals
Source: Nat Commun. 2023 Nov 13;14:7324. doi: 10.1038/s41467-023-43099-0 (PMC10643543; doi:10.1038/s41467-023-43099-0)
Supplement: Supplementary file 3 — Source Data [file 41467_2023_43099_MOESM3_ESM.xlsx]

## Sheet: Figure 2b
Figure 2b
		\rho_p	C_max (0.5%)	Error	C_max (1.1%)	Error	C_max (1.6%)	Error
	Experiments	0	1	0	5	4	10.667	3.5277
		0.125	1	0	6.6667	3.7118	27.667	4.8419
		0.25	2.3333	0.66667	15.667	2.7285	31	5.2915
		0.375	3.3333	0.88192	20.333	6.4377	49	7.8102
		0.5	9	2.0817	13.667	3.7565	17.333	2.1858
		0.625	4.3333	0.88192	7	1.1547	11.333	0.66667
		0.75	3.6667	0.88192	6	1.5275	8.6667	1.7638

## Sheet: Figure 2c
Figure 2c
		\rho_p	N_g (0.5%)	Error	N_g (1.1%)	Error	N_g (1.6%)	Error
	Experiments	0	0	0	0.33333	0.33333	1.6667	0.33333
		0.125	0	0	1.6667	0.88192	3.3333	0.33333
		0.25	0.66667	0.33333	2.3333	0.88192	4.3333	0.33333
		0.375	1.6667	0.88192	5	0.57735	4.6667	0.88192
		0.5	2	0.57735	6.3333	0.66667	8.6667	0.33333
		0.625	1.3333	0.33333	6.6667	1.453	10.333	0.33333
		0.75	1	0.57735	9	0.57735	12.333	2.333

## Sheet: Figure 2d
Figure 2d
		\rho_p	n_pg/N_g (0.5%)	Error	n_pg/N_g (1.1%)	Error	n_pg/N_g (1.6%)	Error
	Experiments	0	0	0	13	18.385	9	3.8575
		0.125	0	0	5.6	4.7435	14.8	2.1449
		0.25	3	2.1213	11.714	5.9463	14	2.9483
		0.375	3.8	2.7719	10.4	1.7594	15.929	3.7164
		0.5	9.1667	4.902	6.6842	0.82502	8.5769	1.2299
		0.625	4	1.118	4.8	1.2337	5.9355	0.32616
		0.75	4	3.1091	3.8889	0.56701	4.3514	0.99699

## Sheet: Figure 3c
Figure 3c
		\delta
	Experiments	1.403556
		0.322367
		-0.116762
		0.098381
		0.323558
		0.573092
		-0.947101
		-0.887041
		-0.998220
		0.040576
		0.437993
		0.277948
		0.274888
		0.686974
		0.545592
		-0.028753
		0.000188
		0.629878
		0.109346
		0.097727
		-0.012851
		-0.138044
		0.579378
		0.223785
		-0.223785
		0.080908
		0.368273
		-0.327863
		-0.135720
		0.504982
		-0.225164
		0.629938
		0.037620
		-0.042178
		0.915899
		0.196927
		0.320519
		-0.228466
		0.440893
		-0.135784
		0.006523
		-0.865611
		-0.127196
		0.225320
		-0.783007
		0.517576
		0.409112
		0.224353
		0.169704
		0.224628
		0.108897
		-0.958901
		0.011392
		-0.150960
		0.728094
		0.148165
		-0.050296
		1.103864
		0.728086
		0.236413
		0.541660
		0.037359
		-0.821136
		0.881082
		-0.474914
		-0.279785
		0.724948
		0.528546
		0.201078
		-0.044090
		-0.557583
		0.557583
		-0.736035
		0.736035
		-0.737219
		0.170676
		0.242477
		0.227921
		0.236500
		-0.629656
		-0.007385
		-0.141903
		0.031821
		0.233618
		0.696696
		0.094963
		0.424109
		0.540652
		-1.519872
		-1.134087
		0.449066
		0.596216
		-0.217854
		-0.474379
		0.143842
		-0.342608
		-0.890162
		-0.287133
		0.103386
		-0.085695
		0.321356
		-0.260618
		0.354598
		0.165182
		0.200123
		0.551291
		1.411806
		1.184084
		-1.156824
		0.941430
		0.335768
		-0.460585
		0.098103
		0.153279
		0.176523
		-0.766380
		0.150659
		0.249400
		-0.221815
		-0.189984
		-0.059498
		0.494192
		0.010008
		0.427448
		-0.740185
		-0.655346
		-0.899102
		-1.193222
		0.156896
		0.148430
		0.700622
		-0.526707
		0.345034
		0.544090
		0.724220
		0.034536
		0.325719
		-1.183641
		0.476433
		0.536378
		-0.473063
		0.133074
		1.124571
		-0.167181
		0.137370
		0.120330
		-0.804427
		1.464887
		0.453448
		0.778342
		1.328722
		1.292939
		0.862838
		-0.485374
		1.503670
		-0.490775
		0.748903
		-1.341859
		-0.032011
		-0.281806
		0.148749
		0.032152
		-1.282279
		-0.666224
		0.350361
		0.137223
		-0.129895
		0.495521
		0.926756
		-0.770119
		-0.653067
		0.398967
		-0.390049
		0.869526
		0.170933
		0.125029
		-0.271686
		0.366907
		1.559932
		0.038977
		-0.273940
		-0.119147
		0.624918
		-0.587248
		-0.952465
		0.006076
		0.503237
		0.361219
		-0.472771
		0.094300
		-0.047083
		0.301752
		0.757739
		0.834168
		0.197451
		0.123097
		0.051781
		-0.208628
		0.064243
		-0.114594
		0.303251
		0.746161
		0.250881
		0.067971
		0.120680
		-1.416239
		0.411626
		0.585877
		-0.439177
		0.439177
		0.412800
		-0.302375
		0.304996
		0.038580
		0.261717
		0.460321
		-1.114301
		1.554744
		0.001369
		-1.198813
		-0.880335
		0.022039
		-0.632026
		1.137413
		0.087311
		-0.728854
		0.691098
		0.353769
		0.541205
		-1.463818
		0.790838
		-0.790838
		0.329815
		-0.282383
		-0.983765
		-0.155171
		-0.056254
		-0.167867
		-0.159623
		-0.357287
		1.503789
		-0.450388
		-1.477077
		-0.637070
		-0.637070
		-0.149337
		0.392530
		-0.834387
		-0.350819
		0.224622
		-0.128905
		0.210469
		0.486547
		0.357716
		0.019398
		0.457143
		0.795109
		-0.173279
		-0.170840
		-0.995532
		0.584756
		0.432009
		0.599500
		0.601628
		0.397945
		1.317865
		-0.849130
		0.237275
		-1.482486
		0.473128
		0.246122
		0.094019
		0.666976
		-0.015174
		0.585926
		-0.129198
		0.197543
		0.770036
		1.406642
		0.342421
		1.468013
		-1.392086
		0.206322
		-0.888635
		0.122525
		-0.536467
		0.338108
		0.115135
		0.027171
		0.365615
		0.047737
		0.458737
		-0.047925
		0.083835
		0.494694
		0.486656
		1.284567
		1.091700
		0.532677
		-0.859067
		-1.058796
		0.268712
		-0.009426
		0.123937
		0.418765
		0.539502
		0.223663
		0.849608
		0.287493
		-1.019787
		-0.300254
		0.365374
		0.108487
		-0.448303
		1.357985
		-0.363768
		0.746342
		0.100415
		0.161420
		0.344572
		0.480215
		0.684643
		0.565679
		-0.514048
		0.951816
		-0.951816
		0.034376
		-0.377483
		0.172063
		0.023936
		1.263449
		0.428370
		0.292863
		-0.292863
		0.020407
		0.363140
		0.241059
		0.310078
		0.061639
		0.055042
		0.457547
		-1.050950
		-0.970806
		1.092256
		0.911684
		0.534202
		0.255039
		-0.696370
		0.402097
		-1.085811
		1.085811
		0.132793
		0.128813
		0.460781
		0.400623
		0.320188
		0.762936
		-0.750429
		0.221788
		-1.030864
		0.493276
		1.310741
		0.502377
		-0.529083
		-0.153298
		-0.232700
		0.050505
		-0.294030
		-1.095628
		0.011030
		0.330900
		0.302617
		-0.138315
		1.446420
		1.318677
		0.428632
		0.491307
		-0.112410
		-0.736706
		0.284660
		0.373840
		0.896427
		-0.053031
		1.238860
		0.242167
		0.508546
		-0.092027
		0.315232
		0.109005
		0.153169
		0.129050
		0.525049
		-1.165800
		-1.410484
		-1.256272
		-1.480067
		1.484778
		-1.537321
		-1.086899
		-0.711956
		0.711956
		-0.788969
		0.422492
		0.607086
		0.307734
		0.796170
		0.290060
		-0.728144
		0.025736
		0.412067
		0.459073
		0.326094
		0.178638
		0.379030
		0.060554
		-0.090660
		-1.345885
		-0.081717
		0.208969
		-1.241466
		1.557502
		-1.051155
		0.357455
		0.276165
		-0.142622
		0.385641
		0.235688
		0.117565
		0.514107
		0.417806
		0.500945
		0.324393
		0.368784
		0.376015
		0.412623
		0.265100
		0.196784
		0.192263
		0.270965
		0.153397
		0.309047
		0.002531
		0.247452
		-0.035883
		-0.664942
		-0.155363
		0.295993
		-0.668747
		-0.759250
		0.296494
		0.526204
		0.285403
		0.241213
		0.233773
		-0.233773
		0.550614
		0.304332
		0.199556
		0.755178
		0.168976
		-0.033849
		0.332630
		-0.062599
		0.323897
		-0.098706
		-1.204046
		1.204046
		-0.146291
		0.557412
		-1.118066
		-0.168387
		-0.882801
		0.776767
		0.048692
		-0.077225
		-1.028905
		0.484371
		-1.093545
		0.331917
		-0.162066
		0.444829
		0.174669
		-0.485497
		0.757513
		0.815970
		0.197079
		0.219050
		-1.075741
		0.175996
		-0.326352
		0.166067
		-0.804496
		0.249953
		0.374666
		-0.679332
		0.275956
		0.035898
		0.291315
		0.241872
		-0.019332
		0.019332
		0.430199
		0.026330
		-0.183324
		0.183324
		0.000711
		0.265631
		-0.277911
		-0.744109
		0.278890
		0.711607
		0.434323
		-0.192853
		0.148985
		0.347815
		-0.795033
		0.731887
		0.293341
		0.107341
		-0.992214
		0.855580
		-0.063833
		-0.136935
		0.130093
		-0.028277
		0.028277
		-0.055380
		0.299966
		0.279413
		-0.092662
		0.092662
		-0.101891
		0.395015
		0.122631
		0.418303
		0.609782
		0.279291
		0.428817
		-0.340663
		0.506304
		-0.960688
		0.157428
		-0.064320
		0.221806
		0.095424
		0.111112
		1.129689
		1.531326
		-1.016506
		1.279141
		-0.690263
		0.291781
		0.111381
		0.735457
		-0.735457
		0.067753
		0.362443
		0.037032
		-0.223614
		-0.098456
		0.371122
		-1.270360
		-0.488907
		0.169354
		0.373446
		0.160160
		0.393466
		0.113369
		0.113369
		0.308929
		0.192535
		0.136458
		0.342966
		0.662824
		-0.029955
		-0.727329
		0.187956
		0.253266
		0.331857
		-0.373435
		0.373435
		0.495847
		1.075596
		0.399924
		-0.617110
		0.416522
		-0.983172
		-1.157733
		0.117105
		-0.419084
		-1.247049
		-0.222089
		0.448818
		1.443116
		-1.538743
		0.440955
		0.041456
		0.643991
		-0.643991
		0.255915
		-0.062953
		-0.234661
		0.570863
		0.281363
		-0.221191
		0.213872
		0.075311
		-0.465148
		0.084906
		-0.427213
		-1.277680
		0.209638
		-0.146488
		0.327794
		0.245613
		0.276100
		0.150949
		-0.717492
		-1.403936
		0.694627
		0.452760
		-0.336018
		0.320262
		0.707297
		0.283202
		0.342130
		0.461332
		-1.222318
		0.005476
		-0.389818
		-0.392038
		0.164255
		-0.468336
		0.152228
		0.368550
		0.086001
		-0.018432
		0.431328
		0.126536
		-0.083417
		0.550712
		0.014011
		-0.005511
		0.186278
		-1.206450
		0.165167
		0.408615
		0.078900
		0.146171
		-0.596800
		0.596800
		0.132645
		-0.032541
		0.314305
		0.173483
		0.265748
		0.107936
		-0.702943
		0.249204
		0.145679
		0.531930
		-0.321033
		0.114479
		-1.527390
		0.118448
		0.547549
		-0.660850
		0.239615
		0.291657
		0.411715
		0.124321
		0.057376
		0.300222
		-0.060899
		0.587175
		0.132858
		-0.069274
		-0.029652
		0.218300
		-0.244561
		0.089836
		0.128408
		0.420497
		0.350605
		-0.289357
		0.261208
		-0.054724
		0.123773
		0.255947
		0.207730
		-0.051469
		0.237817
		0.333585
		0.231787
		0.230314
		0.171025
		0.084115
		-0.084115
		0.511995
		0.278683
		0.362670
		0.039425
		0.114306
		0.135012
		0.195081
		0.266862
		1.157877
		-0.233953
		-0.891393
		-0.823646
		0.893823
		0.568316
		-0.476038
		0.575735
		0.361460
		0.291590
		0.870083
		0.581405
		-0.497000
		0.497000
		-0.810259
		0.810259
		0.227994
		0.664062
		1.344014
		-0.543073
		0.705709
		-0.257555
		0.363460
		-1.064724
		0.810200
		0.502635
		0.803983
		0.056978
		-0.809842
		-0.122125
		-0.162492
		-0.681211
		0.301021
		0.437103
		0.364135
		0.025826
		0.383664
		-0.881017
		-0.354549
		0.670087
		-0.048930
		0.281101
		-0.965013
		0.359526
		-0.359526
		-0.052862
		-1.117517
		-0.151286
		0.081660
		-0.075064
		0.895135
		-0.123605
		0.152285
		0.299964
		1.377624
		-0.564785
		0.586476
		-0.330490
		-0.865632
		-0.519944
		0.954269
		0.460423
		0.515774
		0.644364
		-0.164543
		0.071019
		0.139644
		0.377861
		0.025736
		0.311152
		-0.535444
		0.474548
		0.648638
		0.016550
		0.260829
		-0.118538
		0.363327
		0.177811
		-0.426854
		-0.298219
		0.234278
		0.054654
		0.335933
		-0.008349
		0.107750
		-0.174504
		0.349083
		0.047823
		0.179685
		0.119026
		-0.020078
		-0.183750
		0.030420
		0.048414
		0.547382
		0.502350
		-0.824116
		0.235261
		0.221298
		0.085048
		-1.237306
		-0.389448
		-0.492970
		0.448990
		-0.300053
		-1.178589
		-0.716835
		-0.461368
		-0.264546
		0.061906
		0.351995
		0.533261
		0.073000
		1.516097
		0.368621
		-1.106534
		-0.871664
		1.314218
		0.058430
		-0.310315
		-0.056252
		0.614970
		0.686649
		0.378125
		-0.192079
		-0.214405
		-0.897668
		0.388516
		0.388516
		0.101612
		-0.276044
		0.673465
		0.161235
		-0.266261
		-0.834180
		-0.094590
		0.279784
		0.112537
		0.272493
		0.811391
		0.436580
		0.224153
		-0.064075
		0.315303
		-0.110364
		-0.026736
		0.011440
		0.085711
		0.364583
		-0.007023
		0.262995
		0.324284
		0.127164
		1.150202
		-1.362289
		0.810496
		0.272876
		1.312803
		-0.846357
		0.917379
		-0.675893
		0.527940
		-0.341570
		1.495551
		0.726092
		-0.654430
		0.109834
		0.306587
		-0.420537
		0.323182
		0.225272
		0.112897
		0.363243
		0.537297
		0.057481
		0.724003
		0.065080
		-0.435744
		0.032422
		-0.523241
		0.316451
		0.391022
		0.204746
		-0.629454
		0.576362
		0.589616
		-0.589616
		0.470049
		-0.470049
		0.598446
		0.259401
		-1.245261
		-0.290200
		0.487646
		0.735368
		-0.735368
		-0.122925
		0.690907
		-0.006169
		-0.102632
		0.298249
		0.651783
		0.495059
		0.355229
		-0.914938
		-0.031619
		0.328401
		1.233817
		0.896085
		0.074415
		0.096859
		-0.467931
		-0.308219
		0.243556
		-0.892660
		-0.541408
		-0.679321
		-0.678011
		-1.535184
		-1.561481
		0.040364
		0.958195
		-0.136747
		-0.070843
		0.417488
		0.318012
		0.121580
		-1.195576
		0.175864
		-0.106461
		0.377594
		0.160842
		0.255412
		0.064001
		0.456524
		0.325149
		-0.064904
		0.351610
		0.353850
		0.336352
		0.280688
		0.154109
		0.407982
		-0.472182
		0.324255
		0.083643
		0.505143
		-1.157177
		-0.056320
		0.163912
		0.365491
		0.608832
		0.411806
		0.302787
		0.295120
		-0.666604
		0.666604
		-0.519016
		-1.049605
		-0.501266
		-0.387933
		-0.108936
		0.042146
		0.451577
		0.662131
		1.515536
		0.728604
		0.203532
		0.274948
		0.267051
		-0.506868
		0.861769
		0.417361
		-1.019790
		-0.379747
		-1.525772
		-1.202361
		-1.320356
		0.823205
		-1.475677
		0.082336
		0.183011
		-0.102496
		-0.542354
		0.215212
		1.315407
		-1.315407
		-0.563552
		0.416472
		0.353330
		-0.563145
		-0.929690
		0.617288
		0.310287
		0.095875
		1.424393
		1.313911
		0.107870
		-1.165478
		0.995153
		-1.491117
		1.242710
		-0.742065
		-0.742065
		0.504214
		0.481124
		0.188812
		0.007443
		-0.185601
		0.195551
		0.138968
		-0.138968
		-1.148132
		-0.513633
		0.279602
		0.361546
		0.233662
		-0.018719
		0.144874
		-0.077564
		0.298145
		-0.787303
		0.248835
		0.224346
		-1.449782
		-0.801107
		0.571069
		-0.004150
		0.351903
		0.123035
		0.713829
		-1.106368
		-0.013899
		0.634337
		-0.859189
		0.596387
		1.013352
		0.351695
		0.122739
		0.330762
		-0.819182
		0.156639
		0.145340
		0.476698
		0.464333
		-0.031540
		0.371313
		0.071679
		0.101429
		0.156487
		0.148453
		-0.103832
		0.381969
		0.123618
		1.289325
		0.383497
		0.244610
		0.074361
		-0.534913
		0.222494
		-0.066788
		0.036032
		-0.375515
		0.511882
		-0.072036
		0.472446
		0.582624
		0.512920
		-0.922265
		0.260307
		0.007890
		-0.341331
		0.341331
		0.542609
		-0.534082
		0.164235
		0.306086
		-0.015167
		-1.491360
		-0.059260
		0.748509
		-1.106603
		0.658676
		-0.658676
		1.157983
		0.572601
		1.013258
		-0.148172
		0.166511
		0.166511
		-0.635904
		0.419804
		0.430900
		0.003819
		-0.942699
		-0.298444
		0.172916
		0.252945
		0.720168
		0.361744
		0.515111
		-0.019975
		0.335125
		-0.978352
		0.198388
		1.411226
		0.288083
		0.601171
		-0.601171
		0.130068
		0.007659
		-0.378352
		0.384608
		1.570176
		-1.570176
		-0.580090
		0.334755
		-0.797191
		-0.081262
		0.149999
		0.166853
		0.189615
		-0.722602
		0.472548
		-0.834913
		0.264818
		-0.615719
		-1.452458
		0.186932
		0.217028
		0.263784
		-1.345745
		-0.503302
		-0.726728
		-1.485531
		0.333209
		0.658950
		-0.712534
		0.076199
		0.250075
		0.268586
		-0.328931
		0.169038
		-0.253059
		0.253059
		0.072274
		0.296554
		-1.151794
		-1.243534
		0.603610
		0.118491
		0.008487
		0.329532
		0.286536
		0.335245
		0.190181
		0.443427
		-0.013308
		-0.013308
		0.244389
		0.537211
		-0.537211
		1.295912
		0.149644
		0.149644
		0.489833
		1.006228
		0.300873
		0.360042
		-0.425092
		0.172734
		0.348524
		0.287850
		-0.717707
		0.717707
		0.046663
		0.581364
		0.230442
		0.312867
		0.245635
		0.155854
		-1.036374
		-0.378813
		-1.172153
		0.562547
		0.144606
		-0.144606
		-0.162293
		0.135624
		1.420573
		-0.780627
		0.167009
		-1.393681
		0.665177
		0.121135
		0.100513
		0.068522
		-1.122332
		0.587055
		-0.976444
		0.517982
		0.291446
		0.168763
		0.186538
		0.113918
		0.016778
		0.429795
		0.429795
		0.315114
		-0.346149
		0.346149
		-0.070565
		0.082256
		-0.909939
		0.240144
		1.051410
		0.137372
		-0.982502
		0.175186
		0.160451
		0.168297
		-0.706226
		0.070029
		0.254300
		0.568092
		0.207496
		0.260021
		0.186896
		1.282907
		-1.013422
		0.102315
		0.072763
		0.158847
		0.336113
		0.280267
		-0.036058
		0.264480
		0.496535
		-0.124192
		0.457105
		0.236458
		0.371675
		0.135403
		-1.399191
		-0.979784
		0.180731
		0.494326
		-0.676238
		-0.304433
		1.173224
		-0.405121
		-1.215214
		-1.215214
		1.215214
		0.251017
		-0.710422
		0.115547
		0.474797
		-0.026255
		-0.556152
		-0.235810
		-0.140185
		-1.230561
		0.083470
		-0.232427
		0.416795
		-0.291453
		0.188867
		0.290224
		-0.071398
		0.255541
		0.338307
		0.605379
		0.308856
		0.208763
		-0.821837
		-0.804089
		0.475268
		0.640763
		1.239023
		0.272709
		0.252751
		0.380593
		0.253701
		0.713121
		0.008792
		-0.008792
		0.016102
		0.009227
		0.166695
		0.328808
		0.478816
		0.392420
		0.905236
		-0.394127
		-1.115381
		1.364127
		1.484384
		-0.112227
		-0.195949
		-0.622323
		0.622323
		0.637644
		0.135264
		0.696641
		-0.199399
		-0.246605
		-0.831292
		1.375072
		1.277908
		0.389050
		1.072067
		0.900503
		-1.482633
		1.191907
		0.243094
		0.804507
		0.601903
		0.022659
		-0.022659
		-0.633261
		0.321164
		0.250750
		0.440882
		-0.321349
		-1.564361
		0.141208
		0.776279
		0.145122
		-0.353435
		0.649781
		-0.107436
		0.107436
		-0.276709
		-1.392111
		0.148855
		0.667285
		-0.667285
		1.054100
		0.439494
		0.379178
		0.313011
		0.380107
		0.014142
		-1.104944
		0.070844
		0.465544
		0.465544
		0.040981
		-1.173556
		-0.478463
		0.881642
		-0.416613
		1.372075
		-0.592554
		-0.101454
		-0.056913
		-0.962987
		0.873154
		0.751699
		0.717546
		-1.391756
		-1.414168
		0.357905
		0.395531
		0.395531
		0.332978
		0.114560
		0.471779
		0.505121
		0.498479
		-0.174445
		1.194009
		0.125669
		-0.731360
		0.185835
		-0.312876
		-0.485747
		-1.119655
		0.865828
		0.284426
		-0.284426
		-0.851913
		-0.791688
		0.129469
		0.262061
		0.268899
		0.351208
		0.506660
		0.327702
		0.619615
		-0.696072
		0.401661
		0.208503
		-0.237226
		1.105602
		0.201411
		-0.201411
		-1.225266
		1.003418
		0.331664
		-0.744385
		-1.477389
		0.142290
		-0.884601
		-0.390849
		-1.192986
		1.159530
		-0.438472
		0.696427
		-1.167425
		0.250640
		0.442046
		-0.220496
		0.394772
		-0.221836
		0.593020
		-0.593020
		-0.219580
		0.985577
		-0.988833
		-1.321094
		1.321094
		-0.822609
		0.367494
		0.435544
		0.238867
		0.238676
		-1.146884
		-0.059914
		0.059914
		-0.013368
		-0.865647
		-0.635207
		-0.043455
		-0.460194
		0.261366
		-0.116326
		0.381742
		-0.682244
		0.684209
		-0.932274
		1.079404
		0.378261
		0.214061
		0.176105
		-0.198752
		-1.073274
		-1.310188
		0.820969
		-0.801195
		0.485536
		-1.301058
		0.699655
		-0.410780
		0.712566
		-0.845675
		1.197625
		0.454768
		0.244690
		-0.438645
		0.247313
		-0.241276
		0.380506
		0.169634
		0.238794
		0.382790
		0.362220
		0.199539
		0.138529
		1.292094
		1.003961
		0.057162
		0.030629
		-0.027831
		-1.480094
		-1.555171
		0.882239
		-0.698223
		0.698223
		-0.461472
		0.133114
		1.119698
		0.267752
		-1.432515
		0.058097
		-0.094384
		0.399375
		0.413056
		0.325789
		-1.501016
		1.206898
		1.257604
		-0.811472
		1.459711
		-1.459711
		1.464748
		-0.978108
		-0.436323
		0.436323
		-0.506559
		1.215572
		-1.308926
		1.198413
		1.000370
		0.460165

## Sheet: Figure 4a
Figure 4a
		\rho	Experiment	Error
	Experiments	0	1	0.18182
		0.125	0.90826	0.099992
		0.25	0.93396	0.070488
		0.375	0.50254	0.061223
		0.5	0.62658	0.091211
		0.625	0.36667	0.024444
		\rho	Torque	Error	No torque	Error
	Simulations	0	0.99638	0.032482	0.98421	0.016464
		0.043622	0.9469	0.0069965	0.94105	0.024714
		0.087244	0.94132	0.0088097	0.92418	0.020869
		0.13087	0.86456	0.025563	0.95851	0.022478
		0.17449	0.82026	0.018554	0.9344	0.022135
		0.21811	0.78942	0.032771	0.959	0.023521
		0.26173	0.75275	0.04576	1.0006	0.054035
		0.30536	0.73246	0.054848	0.96106	0.016001
		0.34898	0.69231	0.074613	0.96438	0.0019511
		0.3926	0.67061	0.066919	0.97203	0.0019692
		0.43622	0.61965	0.08797	0.97399	0.01028
		0.47984	0.58245	0.088911	1.0554	0.044971
		0.52347	0.55296	0.097786	1.0042	0.036727
		0.56709	0.51134	0.1045	1.0352	0.034659
		0.61071	0.44759	0.082905	0.99368	0.040819
		0.65433	0.38624	0.091381	1.0638	0.014918
		0.69796	0.28326	0.064536	1.0698	0.049502

## Sheet: Figure 4b
Figure 4b
		\rho	Notorque	Error	\rho	C_max (0.4%)	Error	\rho	C_max (0.9%)	Error	\rho	C_max (1.7%)	Error	\rho	C_max (3.5%)	Error
	Simulations	0.00021811	11.03	0.39609	0.00021811	5.6	0.16971	0.00021811	9.58	0.34934	0.00021811	17.11	0.65847	0.00021811	30.61	1.0592
		0.022029	10.58	0.47941	0.022029	4.33	0.1497	0.022029	6.76	0.23415	0.022029	12.17	0.40424	0.022029	24.69	1.0166
		0.04384	10.34	0.32961	0.04384	3.81	0.12704	0.04384	6.07	0.24259	0.04384	10.71	0.3395	0.04384	20.95	0.60998
		0.065651	9.87	0.34341	0.065651	3.51	0.1118	0.065651	5.52	0.17577	0.065651	10.01	0.33985	0.065651	21.38	0.6678
		0.087463	9.71	0.35813	0.087463	3.25	0.11435	0.087463	5.39	0.18862	0.087463	9.95	0.37878	0.087463	21.74	0.75241
		0.10927	9.01	0.2571	0.10927	3.27	0.097831	0.10927	5.68	0.2306	0.10927	10.47	0.38716	0.10927	21.93	0.72156
		0.13108	9.69	0.35824	0.13108	3.05	0.095263	0.13108	5.13	0.15916	0.13108	11.31	0.40932	0.13108	27.16	1.0583
		0.1529	9.08	0.25561	0.1529	3.18	0.1108	0.1529	5.45	0.19564	0.1529	13.39	0.70397	0.1529	30.6	1.3445
		0.17471	8.78	0.28269	0.17471	3.14	0.10394	0.17471	5.49	0.24145	0.17471	13.58	0.55645	0.17471	40.2	1.7519
		0.19652	8.92	0.28484	0.19652	2.96	0.09992	0.19652	5.68	0.18862	0.19652	18.21	0.96076	0.19652	53.99	2.4725
		0.21833	8.58	0.26084	0.21833	3.1	0.10149	0.21833	6.93	0.39478	0.21833	23.52	1.3007	0.21833	57.88	2.4186
		0.24014	9.07	0.2854	0.24014	2.99	0.11704	0.24014	7.44	0.46332	0.24014	29.66	1.3597	0.24014	74.15	3.6241
		0.26195	9.61	0.35997	0.26195	3.56	0.13366	0.26195	8.54	0.53093	0.26195	32.41	1.2858	0.26195	78.24	3.7286
		0.28376	8.78	0.29986	0.28376	3.5	0.1253	0.28376	11.82	0.75768	0.28376	35.05	1.3265	0.28376	81.07	3.2014
		0.30557	8.95	0.2718	0.30557	3.37	0.15274	0.30557	13.33	0.80076	0.30557	45.28	1.8885	0.30557	83.66	2.7448
		0.32738	8.83	0.27425	0.32738	3.69	0.15277	0.32738	16.03	0.77646	0.32738	52.56	2.041	0.32738	79.82	2.0153
		0.3492	8.56	0.2393	0.3492	3.87	0.19882	0.3492	21.54	0.94196	0.3492	59.64	1.9156	0.3492	76.52	1.6165
		0.37101	8.79	0.27903	0.37101	4.07	0.19197	0.37101	22.48	0.83	0.37101	56.93	1.8453	0.37101	66.18	1.0713
		0.39282	9.29	0.31758	0.39282	4.68	0.25569	0.39282	26.89	0.89977	0.39282	54.16	1.5357	0.39282	60.78	1.0996
		0.41463	9.08	0.32021	0.41463	5.56	0.3398	0.41463	32.93	0.83514	0.41463	49.23	1.1573	0.41463	52.47	0.84053
		0.43644	8.82	0.28014	0.43644	6.82	0.41722	0.43644	37.09	0.59179	0.43644	45.04	0.75418	0.43644	46.61	0.75391
		0.45825	8.84	0.31803	0.45825	8.32	0.59344	0.45825	38.14	0.47582	0.45825	40.01	0.58129	0.45825	41.45	0.74167
		0.48006	9.13	0.29005	0.48006	9.91	0.60068	0.48006	37.25	0.47252	0.48006	35.74	0.60624	0.48006	38.16	0.64602
		0.50187	8.64	0.24516	0.50187	12.3	0.64366	0.50187	33.83	0.70101	0.50187	31.92	0.47575	0.50187	33.99	0.62825
		0.52368	8.79	0.30538	0.52368	15.26	0.60936	0.52368	30.41	0.77641	0.52368	29.89	0.41519	0.52368	30.69	0.43582
		0.5455	8.92	0.28131	0.56731	17.74	0.3974	0.5455	26.75	0.72213	0.5455	26.39	0.43403	0.5455	29.06	0.46964
		0.56731	8.4	0.28036	0.58912	16.64	0.4175	0.56731	24.96	0.52305	0.56731	24.57	0.41695	0.56731	26.01	0.36674
		0.58912	8.77	0.32214	0.61093	15.86	0.38263	0.58912	22.06	0.43837	0.58912	22.66	0.34416	0.58912	25.37	0.39361
		0.61093	8.57	0.28045	0.63274	15.09	0.35358	0.61093	21.08	0.42372	0.61093	20.94	0.35435	0.61093	23.32	0.41878
		0.63274	8.59	0.30663	0.65455	13.19	0.34517	0.63274	19.57	0.36035	0.63274	19.63	0.35317	0.63274	22.28	0.36636
		0.65455	8.26	0.27986	0.67636	13.03	0.2917	0.65455	17.7	0.31032	0.65455	18.31	0.29349	0.65455	20.39	0.36301
		0.67636	8.21	0.22419	0.69817	12.09	0.26911	0.67636	16.11	0.3283	0.67636	16.86	0.23876	0.67636	19.6	0.39064
		0.69817	8.16	0.2671				0.69817	15.12	0.26918	0.69817	16.38	0.28347	0.69817	18.49	0.32264

## Sheet: Figure 4c
Figure 4c
		\rho_a	Experimental	Error
	Experiments	0.00545	0.5	0.125
		0.01091	0.375	0.125
		0.01636	0.375	0.125
		\rho_a	T56	Error	T73	Error	TT88	Error
	Simulations	0.0043622	0.69796	0.043622	0.56709	0.043622	0.47984	0.043622
		0.0087244	0.52347	0.043622	0.47984	0.043622	0.3926	0.043622
		0.017449	0.43622	0.043622	0.34898	0.043622	0.30536	0.043622
		0.034898	0.34898	0.043622	0.30536	0.043622	0.21811	0.043622

## Sheet: Figure 5d
Figure 5d
		\rho_p	\alpha_mm	Error	\rho_p	\alpha_mg	Error	\rho_p	\alpha_gg	Error
	Simulations	0	97.567	1.8674	0	218.23	1.2888	0	128.16	0.72848
		0.021811	119.31	0.75302	0.021811	154.98	0.7374	0.021811	125.88	0.40685
		0.043622	114.84	0.57816	0.043622	135.3	0.49455	0.043622	126.98	0.41791
		0.065433	112.6	0.58047	0.065433	126.19	0.49703	0.065433	127.5	0.3724
		0.087244	109.97	0.46425	0.087244	119.7	0.40025	0.087244	128.16	0.3877
		0.10906	107.74	0.45626	0.10906	115.27	0.39447	0.10906	130.18	0.4135
		0.13087	104.97	0.43995	0.13087	114.4	0.38957	0.13087	131.4	0.41572
		0.15268	103.22	0.39387	0.15268	113.43	0.38849	0.15268	133.6	0.50159
		0.17449	100.2	0.4205	0.17449	113.21	0.4252	0.17449	137.28	0.62566
		0.1963	99.101	0.45926	0.1963	114.22	0.42864	0.1963	142.1	0.79182
		0.21811	97.698	0.50088	0.21811	116.46	0.48908	0.21811	156.21	2.1504
		0.23992	94.805	0.58364	0.23992	122.33	1.0915	0.23992	182.51	4.6693
		0.26173	94.236	0.78284	0.26173	130.4	1.707	0.26173	232.87	7.2834
		0.28354	88.713	0.87906	0.28354	142.62	2.2464	0.28354	310.19	9.383
		0.30536	84.549	1.3356	0.30536	169.05	4.1024	0.30536	382.68	8.9448
		0.32717	77.755	1.5541	0.32717	184.35	4.4916	0.32717	435.94	12.554
		0.34898	69.296	1.7507	0.34898	194.17	3.8985	0.34898	433.62	11.876
		0.37079	61.582	1.8129	0.37079	206.05	5.086	0.37079	406.79	16.577
		0.3926	58.382	1.6677	0.3926	198.46	5.2315	0.3926	305.24	17.04
		0.41441	60.311	1.8843	0.41441	195.44	5.1943	0.41441	236.25	12.176
		0.43622	56.848	1.6487	0.43622	187.9	5.2081	0.43622	203.77	11.022
		0.45803	58.864	1.8536	0.45803	197.85	4.7158	0.45803	221.56	8.3537
		0.47984	49.397	1.6872	0.47984	178.78	4.6196	0.47984	176.11	7.5864
		0.50166	49.441	2.0115	0.50166	150.34	4.0369	0.50166	127.77	6.3081
		0.52347	50.011	1.8566	0.52347	138.9	4.0384	0.52347	99.276	4.5399
		0.54528	54.306	2.1632	0.54528	133.2	3.968	0.54528	87.135	3.511
		0.56709	51.238	1.9657	0.56709	128.69	3.3326	0.56709	79.333	2.665
		0.5889	52.903	2.1004	0.5889	117.29	3.308	0.5889	67.061	2.7404
		0.61071	60.574	2.231	0.61071	117.9	3.0565	0.61071	61.407	2.0138
		0.63252	68.419	2.6048	0.63252	112.38	3.5992	0.63252	58.119	2.469
		0.65433	70.304	2.5594	0.65433	111.9	3.6929	0.65433	51.939	2.1778
		0.67614	72.978	2.7297	0.67614	108.57	2.8787	0.67614	45.408	1.5063
		0.69796	82.84	3.4089	0.69796	113.96	3.43	0.69796	42.384	1.4325

## Sheet: Figure 5e
Figure 5e
		\rho_p	\alpha_mm	Error	\rho_p	\alpha_mg	Error	\rho_p	\alpha_gg	Error
	Simulations	0	99.714	2.2438	0	221.26	1.3112	0	128.99	0.50455
		0.043622	101.42	1.5682	0.043622	199.3	1.2573	0.043622	117.77	0.47066
		0.087244	99.846	1.4116	0.087244	181.81	0.99849	0.087244	109.84	0.4331
		0.13087	97.128	1.4347	0.13087	169.67	1.1093	0.13087	103.22	0.43995
		0.17449	92.439	1.3048	0.17449	160.81	1.0085	0.17449	96.734	0.37323
		0.21811	87.354	1.2308	0.21811	150.73	0.99929	0.21811	90.335	0.41533
		0.26173	84.286	1.3719	0.26173	142.36	0.74764	0.26173	84.505	0.33996
		0.30536	78.237	1.099	0.30536	134.21	0.90631	0.30536	79.728	0.48291
		0.34898	72.014	1.1716	0.34898	124.57	0.80862	0.34898	73.898	0.36154
		0.3926	70.611	0.97791	0.3926	116.37	0.80432	0.3926	70.567	0.71081
		0.43622	68.902	1.1844	0.43622	108.09	0.77226	0.43622	65.79	0.49393
		0.47984	64.124	0.92907	0.47984	101.82	0.59083	0.47984	65.614	1.353
		0.52347	62.195	0.94352	0.52347	94.981	0.67064	0.52347	60.574	1.006
		0.56709	56.673	0.85274	0.56709	87.091	0.59343	0.56709	56.454	0.85952
		0.61071	54.174	0.8282	0.61071	79.728	0.56368	0.61071	53.78	0.9739
		0.65433	48.652	0.68043	0.65433	72.802	0.53644	0.65433	51.545	0.98423
		0.69796	47.074	0.7582	0.69796	67.061	0.51302	0.69796	47.162	1.1714

## Sheet: Supplementary Figure 2
Supplementary Figure 2
	\tau (s)	MSD(\tau) (\micro m^2) \rho_p=0%	MSD(\tau) (\micro m^2) \rho_p=25%	MSD(\tau) (\micro m^2) \rho_p=50%	MSD(\tau) (\micro m^2) \rho_p=75%
	0	0	0	0	0
	0.1	0.069892	0.052253	0.064795	0.061968
	0.2	0.1833	0.11091	0.10241	0.074267
	0.3	0.36758	0.20339	0.15674	0.0867
	0.45	0.78705	0.41102	0.27189	0.10904
	0.65	1.5835	0.80139	0.48202	0.1439
	0.85	2.6654	1.3275	0.75882	0.18628
	1.1	4.4322	2.1818	1.199	0.25014
	1.45	7.6486	3.7285	1.9805	0.35735
	1.9	13.052	6.3095	3.2589	0.52331
	2.45	21.582	10.354	5.22	0.76554
	3.1	34.382	16.374	8.0666	1.1024
	3.85	52.8	24.957	12.012	1.5549
	4.75	80.1	37.551	17.617	2.1798
	5.85	121.08	56.251	25.664	3.0537
	7.2	182.84	84.093	37.314	4.2755
	8.85	275.13	125.16	54.283	5.9672
	10.85	411.72	185	79.147	8.2849
	13.25	610.9	270.7	115.05	11.362
	16.1	901.38	394.71	165.89	15.484
	19.55	1338.3	572.94	237.93	21.031
	23.75	1979.9	831.86	345.71	28.684
	28.8	2917.5	1213.4	500.35	38.303
	34.85	4292.8	1740.2	713.79	50.662
	42.1	6232.1	2450.4	1021.4	66.759
	50.8	9018.5	3415.9	1429.2	87.52
	61.25	12973	4805	1920.2	110.37
	73.8	18429	6672.4	2607.4	135.76
	88.85	25639	9200.5	3499.4	156.37

[truncated: 4 more sheets: Supplementary Figure 3a, Supplementary Figure 3b, Supplementary Figure 4e, Supplementary Figure 5]
